# Supplementary material for: Consequence of Paradigm Shift with Repeat Landscapes in Reptiles: Powerful Facilitators of Chromosomal Rearrangements for Diversity and Evolution (Running Title: Genomic Impact of Repeats on Chromosomal Dynamics in Reptiles)
Source: Genes (Basel). 2020 Jul 21;11(7):827. doi: 10.3390/genes11070827 (PMC7397244; doi:10.3390/genes11070827)
Supplement: Supplementary file 1 [file genes-11-00827-s001.zip]

Archive with 5 entries (4 files):
- genes-863094-supplementary/
- genes-863094-supplementary/Supplementary figure 1 Ahmad et al Round2_Revised.docx
- genes-863094-supplementary/Supplementary_dataset_1.xlsx
- genes-863094-supplementary/Supplementary_dataset_2.xlsx
- genes-863094-supplementary/Supplementary_figure_1_Round2_Revised.tif
