# Supplementary material for: Consequence of Paradigm Shift with Repeat Landscapes in Reptiles: Powerful Facilitators of Chromosomal Rearrangements for Diversity and Evolution (Running Title: Genomic Impact of Repeats on Chromosomal Dynamics in Reptiles)
Source: Genes (Basel). 2020 Jul 21;11(7):827. doi: 10.3390/genes11070827 (PMC7397244; doi:10.3390/genes11070827)
Supplement: Supplementary file 1 [file genes-11-00827-s001.zip › genes-863094-supplementary/Supplementary_dataset_1.xlsx]

## Sheet: amniotes_repeats
Supplementary Dataset S1. List of squamates, birds and mammals species with respective percenatge of TEs
Please refer to the next spreadsheet for total repeats and microsatelllites density distribution in squamates
Group	Species	TEs percentage in genome
Squamates	Coleonyx elegans	23.67
Squamates	Gekko gekko	44.8
Squamates	Gekko japonicus	41.27
Squamates	Zonosaurus madagascariensis	34.3
Squamates	Platysaurus intermedius	37.8
Squamates	Lepidophyma flavimaculatum	44.01
Squamates	Lepidophyma mayae	43.37
Squamates	Lamprolepis smaragdina	34.66
Squamates	Tribolonotus gracilis	34.3
Squamates	Plestiodon fasciatus	34.74
Squamates	Aspidoscelis scalaris	32.84
Squamates	Proctoporus pachyurus	29.41
Squamates	Bipes canaliculauts	40.5
Squamates	Abronia graminea	46.79
Squamates	Abronia matudai	46.68
Squamates	Ophisaurus attenuatus	34.27
Squamates	Ophisaurus gracilis	42.26
Squamates	Varanus exanthematicus	47.63
Squamates	Bronchocela jubata	30.22
Squamates	Gonocephalus grandis	31.57
Squamates	Calotes sp.	39.76
Squamates	Dendragama boulengeri	37.12
Squamates	Lophocalotes ludekingi	39.66
Squamates	Pogona vitticeps	39.05
Squamates	Uromastyx geyri	38.87
Squamates	Trioceros melleri	38.19
Squamates	Crotaphytus collaris	42.95
Squamates	Phrynosoma cornutum	43.39
Squamates	Sceloporus poinsettii	35.41
Squamates	Sceloporus teapensis	48.19
Squamates	Anolis carolinensis	43.55
Squamates	Norops humillis	53.55
Squamates	Oplurus quadrimaculatus	43.5503
Squamates	Leptotyphlops dulcis	48.67
Squamates	Typhlops reticulatus	44.33
Squamates	Anilius scytale	39.11
Squamates	Boa constrictor	32.21
Squamates	Eryx jaculus	42.11
Squamates	Loxocemus bicolor	40.14
Squamates	Python molurus	28.7
Squamates	Casarea dussumieri	30.87
Squamates	Acrochordus granulatus	42.29
Squamates	Pareas carinata	48.19
Squamates	Agkistrodon contortrix	49.64
Squamates	Crotalus atrox	44.65
Squamates	Crotalus mitchellii	32.98
Squamates	Crotalus viridis	38.1
Squamates	Sistrurus catenatus	42.91
Squamates	Bothriechis schlegelli	46.31
Squamates	Bothrops asper	53.09
Squamates	Cerrophidion godmani	49.4
Squamates	Tropidolaemus subannulatus	44.03
Squamates	Deinagkistrodon acutus	43.51
Squamates	Cerastes cerastes	51.13
Squamates	Cerberus rhynchops	44.04
Squamates	Ahaetulla prasina	51.39
Squamates	Coluber constrictor	47.91
Squamates	Pantherophis emoryi	52.67
Squamates	Pantherophis guttatus	40.04
Squamates	Thelotornis kirtlandii	51.97
Squamates	Coniophanes fissidens	56.34
Squamates	Coniophanes piceivittis	50.19
Squamates	Sibon nebulatus	53.34
Squamates	Thamnophis sirtalis	35.69
Squamates	Micrurus fulvius	44.04
Squamates	Ophiophagus hannah	37.87
Birds	Downy woodpecker	22.55
Birds	Carmine bee-eater	8.48
Birds	Bar-tailed trogon	9.02
Birds	Emperor penguin	6.16
Birds	Adelie penguin	6.76
Birds	Little egret	7.69
Birds	Anna’s hummingbird	8.68
Birds	Chimney swift	9.6
Birds	Chuck-Will's-widow	8.65
Birds	Chicken	9.88
Birds	White-throated tinamou	4.64
Birds	Common ostrich	4.97
Birds	Medium ground-finch	8.53
Birds	American crow	8.72
Birds	Golden-collared manakin	7.29
Birds	Budgerigar	9.22
Birds	Kea	7.4
Birds	Peregrine falcon	6.05
Birds	Speckled mousebird	9.77
Birds	White-tailed eagle	6.21
Birds	Turkey vulture	5.24
Birds	MacQueen’s bustard	6.86
Birds	Red-crested turaco	9.4
Birds	Common cuckoo	10.04
Mammals	Humans	48.49
Mammals	Chimp	48.77
Mammals	Gorilla	46.12
Mammals	Orangutan	48.79
Mammals	Macaca	47.33
Mammals	Marmoset	47.57
Mammals	Tarsier	41.87
Mammals	Rat	39.18
Mammals	Mouse	41.73
Mammals	Guinea Pig	37.06
Mammals	Rabbit	43.13
Mammals	Microbat	35.51
Mammals	Megabat	33.4
Mammals	Horse	46
Mammals	Cow	47.98
Mammals	Dolphin	41.24
Mammals	Pig	43.1
Mammals	Cat	41.48
Mammals	Panda	39.2
Mammals	Dog	39.66
Mammals	Hedgehog	42.84
Mammals	Elephant	56.38
Mammals	Rock hyrax	50.53
Mammals	Tammar wallabi	52.8
Mammals	Opossum	52.2
Mammals	Platypus	44.96

## Sheet: repeates distribution of squama
Supplementary dataset 1 (List of species with respective information of total genome repeats percentage and microsatellites density)
Group	Species	Total Repeat percentage	micratellite density
Gekkota	Coleonyx elegans	24.37	4079.68
Gekkota	Gekko gekko	45.24	5990.62
Gekkota	Gekko japonicus	42.12	8138.95
Scincoidea	Zonosaurus madagascariensis	36.66	10688
Scincoidea	Platysaurus intermedius	40.02	10057.7
Scincoidea	Lepidophyma flavimaculatum	44.2	6127.78
Scincoidea	Lepidophyma mayae	44.87	5996.32
Scincoidea	Lamprolepis smaragdina	35.03	7695.14
Scincoidea	Tribolonotus gracilis	36.97	9746.19
Scincoidea	Plestiodon fasciatus	36.15	5423.84
Lacertoidea	Aspidoscelis scalaris	36.72	9445.99
Lacertoidea	Proctoporus pachyurus	33.31	17455.5
Lacertoidea	Bipes canaliculauts	41.83	6758.66
Anguimorpha	Abronia graminea	49.82	6876.28
Anguimorpha	Abronia matudai	48.99	9455.35
Anguimorpha	Ophisaurus attenuatus	48.9	10801.3
Anguimorpha	Ophisaurus gracilis	44.78	14547.5
Anguimorpha	Varanus exanthematicus	35.68	9873.1
Iguania	Bronchocela jubata	41.15	8029.5
Iguania	Gonocephalus grandis	41.56	7314.14
Iguania	Calotes sp.	41.98	12378.8
Iguania	Dendragama boulengeri	39.7	17889.9
Iguania	Lophocalotes ludekingi	42.94	17765.7
Iguania	Pogona vitticeps	32.4	16101.2
Iguania	Uromastyx geyri	31.35	17227.7
Iguania	Trioceros melleri	41.52	15914.8
Iguania	Crotaphytus collaris	37.3	7813.79
Iguania	Phrynosoma cornutum	49.56	9581.82
Iguania	Sceloporus poinsettii	45.49	7440.35
Iguania	Sceloporus teapensis	45.36	7529.36
Iguania	Anolis carolinensis	51.4	15072.2
Iguania	Norops humillis	57.6	8359.54
Iguania	Oplurus quadrimaculatus	45.3	12490.6
Non colubroid snakes	Leptotyphlops dulcis	50.4	11529.6
Non colubroid snakes	Typhlops reticulatus	46.77	8091.66
Non colubroid snakes	Anilius scytale	40.8	9353.41
Non colubroid snakes	Boa constrictor	34.9	7013.87
Non colubroid snakes	Eryx jaculus	44.44	10633.4
Non colubroid snakes	Loxocemus bicolor	41.28	10346.3
Non colubroid snakes	Python molurus	31.02	7323.96
Non colubroid snakes	Casarea dussumieri	42.57	11595.6
Non colubroid snakes	Acrochordus granulatus	43.75	4696.66
Colubroidea	Pareas carinata	53.37	18582.2
Colubroidea	Agkistrodon contortrix	55.25	27494
Colubroidea	Crotalus atrox	47.31	13628.6
Colubroidea	Crotalus mitchellii	35.27	9842
Colubroidea	Crotalus viridis	40.86	12433
Colubroidea	Sistrurus catenatus	48.09	14023.7
Colubroidea	Bothriechis schlegelli	51.1	14731.5
Colubroidea	Bothrops asper	60.74	25979.3
Colubroidea	Cerrophidion godmani	53.47	14470.2
Colubroidea	Tropidolaemus subannulatus	48.15	14083.9
Colubroidea	Deinagkistrodon acutus	48.86	18688
Colubroidea	Cerastes cerastes	54.43	12990
Colubroidea	Cerberus rhynchops	48.4	13522.1
Colubroidea	Ahaetulla prasina	58.38	28294.9
Colubroidea	Coluber constrictor	53.34	14399.6
Colubroidea	Pantherophis emoryi	58.28	16125.4
Colubroidea	Pantherophis guttatus	43.38	11942.7
Colubroidea	Thelotornis kirtlandii	57.19	20793.6
Colubroidea	Coniophanes fissidens	73.02	67937.5
Colubroidea	Coniophanes piceivittis	59.35	37889.1
Colubroidea	Sibon nebulatus	57.57	16652.9
Colubroidea	Thamnophis sirtalis	39.01	13382.3
Colubroidea	Micrurus fulvius	48.17	14184.8
Colubroidea	Ophiophagus hannah	41.32	14029.8
