# Supplementary material for: Consequence of Paradigm Shift with Repeat Landscapes in Reptiles: Powerful Facilitators of Chromosomal Rearrangements for Diversity and Evolution (Running Title: Genomic Impact of Repeats on Chromosomal Dynamics in Reptiles)
Source: Genes (Basel). 2020 Jul 21;11(7):827. doi: 10.3390/genes11070827 (PMC7397244; doi:10.3390/genes11070827)
Supplement: Supplementary file 1 [file genes-11-00827-s001.zip › genes-863094-supplementary/Supplementary_dataset_2.xlsx]

## Sheet: Supplementary dataset 2
Supplementary Dataset S2
Reptile species	genome	Chromosome
Crocodylus siamensis	2.84	34
Alligator mississippiensis	2.49	32
Caiman latirostris	3.91	42
Caiman crocodilus	2.68	42
Apalone ferox	2.7	66
Amyda cartilaginea	4.57	66
Chelonia mydas	2.64	56
Sternotherus odoratus	2.65	56
Platysternon megacephalum	2.7	54
Emys orbicularis	2.6	50
Chrysemys picta	2.57	50
Melanochelys trijuga	2.84	52
Cyclemys dentata	3.05	50
Cuora amboinensis	2.14	50
Testudo graeca	5.44	52
Gopherus agassizii	2.92	52
Sphenodon punctatus	5	36
Lialis burtonis	2.51	34
Teratoscincus scincus	2.59	34
Thecadactylus rapicauda	2.36	44
Tarentola mauritanica	2.53	42
Tarentola delalandii	2.54	42
Phelsuma cepediana	2.21	36
Gekko gecko	2.84	38
Hemidactylus brookii	3.17	40
Hemidactylus mabouia	2.1	42
Gerrhosaurus flavigularis	1.96	34
Tetradactylus seps	2.84	34
Pseudocordylus microlepidotus	3.14	34
Cordylus rhodesianus	3.62	34
Chalcides chalcides	1.68	28
Asymblepharus alaicus	1.93	30
Tiliqua scincoides	1.82	32
Mochlus sundevalli	1.3	30
Mabuya mabouya	1.27	30
Ameiva chrysolaema	2.45	50
Kentropyx paulensis	1.32	50
Cnemidophorus lemniscatus	1.42	50
Amphisbaena mertensii	1.32	40
Trogonophis wiegmanni	1.65	36
Bipes biporus	1.92	42
Bipes canaliculatus	2.1	44
Ophisops elegans	1.57	38
Lacerta agilis	1.6	38
Takydromus sexlineatus	2.4	40
Podarcis tiliguerta	2.25	38
Podarcis pityusensis	2.7	38
Podarcis melisellensis	1.3	38
Ophiodes striatus	1.55	36
Iguana iguana	2.89	36
Crotaphytus collaris	2.38	36
Enyalius iheringii	2.48	36
Anolis equestris	1.89	36
Anolis auratus	2.07	30
Uma inornata	2.28	34
Phrynosoma cornutum	2.14	34
Sceloporus magister	2.73	26
Sceloporus occidentalis	2.36	22
Chamaeleo dilepis	2.21	24
Physignathus cocincinus	1.86	36
Pogona vitticeps	1.81	32
Bronchocela cristatella	2.38	48
Agama atra	1.47	44
Phrynocephalus helioscopus	2.08	44
Eryx jaculus	1.73	34
Eunectes murinus	1.72	36
Echis carinatus	1.3	36
Vipera aspis	2.91	42
Macrovipera lebetina	2.07	36
Lachesis muta	2.16	36
Crotalus horridus	1.75	36
Bothrops jararaca	2.25	36
Bothrops atrox	1.82	36
Bothrops asper	2.71	36
Furina ornata	2	34
Micrurus lemniscatus	1.85	42
Naja haje	2.59	38
Naja nigricollis	2.66	38
Xenochrophis piscator	1.68	42
Natrix maura	2.35	34
Telescopus fallax	1.87	36
Coluber constrictor	1.43	36
Coronella austriaca	1.89	36
